# Supplementary material for: Electrochemical Sensors Based on Au Nanoparticles Decorated Pyrene-Reduced Graphene Oxide for Hydrazine, 4-Nitrophenol and Hg2+ Detection in Water
Source: Molecules. 2022 Dec 2;27(23):8490. doi: 10.3390/molecules27238490 (PMC9738402; doi:10.3390/molecules27238490)
Supplement: Supplementary file 1 [file molecules-27-08490-s001.zip]

Archive with 1 entries (1 files):
- molecules-2035624-supplementary.pdf
